# Supplementary material for: Mitigation of Gas Porosity in Additive Manufacturing Using Experimental Data Analysis and Mechanistic Modeling
Source: Materials (Basel). 2024 Mar 29;17(7):1569. doi: 10.3390/ma17071569 (PMC11013015; doi:10.3390/ma17071569)
Supplement: Supplementary file 1 [file materials-17-01569-s001.zip]

Archive with 1 entries (1 files):
- materials-2925063-supplementary.pdf
